# Supplementary material for: Spatial Modeling of the Potential Distribution of Dengue in the City of Manta, Ecuador
Source: Int J Environ Res Public Health. 2025 Oct 4;22(10):1521. doi: 10.3390/ijerph22101521 (PMC12564221; doi:10.3390/ijerph22101521)
Supplement: Supplementary file 1 [file ijerph-22-01521-s001.zip]

Archive with 1 entries (1 files):
- ijerph-3796586-supplementary.xlsx
