# Supplementary material for: Spatial Modeling of the Potential Distribution of Dengue in the City of Manta, Ecuador
Source: Int J Environ Res Public Health. 2025 Oct 4;22(10):1521. doi: 10.3390/ijerph22101521 (PMC12564221; doi:10.3390/ijerph22101521)
Supplement: Supplementary file 1 [file ijerph-22-01521-s001.zip › ijerph-3796586-supplementary.xlsx]

## Sheet: Sheet1
Neighborhood	Cases of dengue	Elevation (mean)	Precipitación componente 1 (mean)	EVI (mean)	Day temperature componente 1 (mean)	Night temperature componente 1 (mean)	Population density (mean)	Sewer system access (mean)	Drinking water access (mean)	Housing condition (mean)	Distance to rivers (mean)	neighborhood centroid (y)	neighborhood centroid (x)
La Revancha	2	138.766	3.39454	2.90415	7.12959	6.84604	22.732	100	98.8052	39.0652	1934.8	9889788	529111
La Revancha 2	0	143.585	3.38788	3.05442	7.14547	6.82601	10.3546	100	100	28.0033	2219.44	9889377	529279
Santa Isabela	1	109.685	3.36057	2.45181	7.19011	6.78332	50.2839	96.9889	100	51.3478	2022.48	9888926	532330
Barrio 1	0	37.4661	3.52136	2.63054	7.0725	6.85704	19.8266	54.32	46.03	10.93	1635.11	9892498	534958
Barrio 2	0	34.6293	3.52122	2.3913	7.0701	6.8612	19.8266	54.32	46.03	10.93	1541.34	9892535	534829
Puerto Luz	0	33.5639	3.52832	2.61329	7.05952	6.86123	20.0641	53.2469	45.2339	11.4122	1688.13	9892641	534941
Barrio 3	0	51.3414	3.48651	2.14002	7.1051	6.83358	24.2083	28.79	38.88	33.46	1550	9891794	535014
Barrio 3	0	73.2822	3.42386	2.44507	7.15354	6.8803	18.5497	89.386	97.122	47.8133	1291.05	9891025	531733
Barrio 3	0	75.8263	3.42563	2.57957	7.15305	6.88868	14.088	89.35	97.34	48.67	1346.73	9891046	531554
UmiÃ±a	0	32.5308	3.42003	1.50959	6.7578	7.04921	46.2466	34.7484	20.964	6.6028	1883.5	9895481	528939
Barrio 4	0	43.5648	3.51063	2.65617	7.09305	6.84357	22.7478	37.3	41.2633	25.95	1754.21	9892223	535182
Urb Marina Blue	0	52.5558	3.27941	1.0865	6.73655	7.06166	1.46819	21.72	16.74	0	3224.48	9894831	525657
Manta Azul	0	69.8024	3.31399	2.75839	6.8531	7.00954	1.44199	69.9735	51.1865	6.70118	1984.72	9893338	526138
Urb Ciudad del Mar	0	44.6077	3.25554	1.40901	6.73778	7.05856	2.38436	83.8876	77.0978	13.6819	3396.43	9894669	525176
Jesus de Nazareth	0	68.1016	3.36049	2.61018	6.90707	6.99615	9.7765	89.0623	75.2831	17.3173	1149.85	9893203	526914
Barrio 5	0	63.6681	3.28377	3.03954	6.8441	7.0043	0.400243	90.6212	77.2277	29.3671	2432.44	9893069	525363
Barrio 5	0	47.7783	3.31939	2.55462	6.73046	7.06567	2.1008	20.844	18.324	0	2998.06	9895024	526479
Barrio 5	0	40.7207	3.51784	2.813	7.08092	6.8516	19.8266	54.32	46.03	10.93	1692.26	9892412	535039
Urb Maratea	0	17.7731	3.56053	1.31943	6.89663	6.959	38.8229	3.47	39.21	20.1	1051.57	9894500	532814
Sabana 1	0	32.5904	3.5264	2.3807	7.05977	6.86513	19.8266	54.32	46.03	10.93	1569.92	9892646	534798
Urb Los Alamos	0	50.3561	3.32529	2.47952	6.79314	7.0385	1.46819	21.72	16.74	0	2381.91	9894264	526354
Aquiles Paz	1	23.2775	3.56332	1.86132	6.9395	6.92947	59.175	14.4363	20.09	13.6538	896.522	9893967	533658
9 de Octubre	0	18.4412	3.5438	1.12256	6.91175	6.96499	252.416	5.36714	23.4329	25.2443	971.431	9894325	532438
Barrio 6	0	87.5404	3.41418	2.7264	7.16456	6.88214	3.1428	67.512	97.222	25.646	1867.36	9890717	531174
San Valentin	0	31.9591	3.48229	2.06638	7.06261	6.94576	91.1459	33.42	21.95	15.46	449.536	9892880	531873
Los Senderos	0	102.115	3.39579	2.77959	7.18073	6.85098	0.0269261	100	86.11	36.11	2254.91	9889951	531123
Emelmanabi	0	31.9539	3.54056	2.59258	7.03863	6.86573	22.0134	44.44	38.7	15.37	1754.45	9892791	535043
Hugo Mayo	0	61.3938	3.4501	1.8813	7.12246	6.82467	56.928	65.1633	28.35	18.4289	1111.73	9891189	534466
La Aurora	1	55.0525	3.46207	1.40584	7.1224	6.86525	203.299	11.1269	10.4631	12.5119	119.556	9891625	533523
Florestal 2	0	53.0004	3.45716	1.71672	7.1279	6.88975	151.09	67.81	63.435	30.015	255.669	9891725	532695
Urb Sariland	0	51.1195	3.43701	2.22884	7.06547	6.97359	1.9621	98.6076	78.4357	29.1319	938.257	9892550	529649
Rosario de Tarqui	1	15.129	3.53676	1.07522	6.89696	6.97841	199.587	5.68333	15.22	20.65	576.662	9894496	532009
Arroyo Azul	1	62.6694	3.45049	1.70974	7.12409	6.83303	33.6739	60.7889	36.5042	19.6021	851.883	9891195	534148
Las Brisas	0	33.9302	3.52234	1.45914	7.01349	6.92224	69.9365	3.715	5.62583	2.44833	519.421	9893252	533114
12 de Octubre	0	19.2419	3.52786	1.06152	6.91247	6.97847	326.463	1.87667	20.5667	10.91	482.405	9894348	531843
24 de Mayo	0	17.7798	3.4946	1.59359	6.98048	6.97775	208.825	12.6667	24.2767	16.3033	283.398	9893708	531262
10 de noviembre	0	29.916	3.48233	2.04221	7.01873	6.97289	78.8283	46.118	50.07	22.276	530.391	9893369	531214
Carmelita	0	32.3906	3.48997	1.80958	7.00532	6.97036	137.797	27.375	35.03	17.93	295.808	9893484	531384
Maria Auxiliadora 1	1	32.433	3.4899	1.90724	7.05456	6.93916	109.432	48.6906	42.4364	22.8886	254.868	9892880	532216
Marbella	1	45.2046	3.48588	1.75599	7.10927	6.87555	80.8107	33.3861	23.3211	19.7033	441.809	9892128	533764
Urb Altos de Manta Beach	0	57.627	3.31546	2.48465	6.76843	7.0487	1.46819	21.72	16.74	0	2694.24	9894579	526183
Villas del Seguro	1	37.0901	3.50459	1.47693	7.05059	6.91671	49.4134	8.78846	11.6712	9.90115	246.755	9892741	533133
RumiCahui	1	14.6636	3.55493	1.02564	6.87401	6.97525	155.488	10.535	28.917	26.463	857.585	9894693	532372
Las Palmitas	0	106.057	3.39607	2.42649	7.18214	6.8618	8.0914	100	100	21.27	2829.31	9889975	530499
Las Colinas	0	57.6115	3.44532	1.66189	7.13163	6.85499	103.022	51.57	24.37	26.225	135.355	9891228	533337
Cenepa	0	12.2007	3.54787	1.13105	6.87313	6.98099	160.534	6.37714	21.5657	18.9157	614.949	9894748	532126
Buenos Aires	0	14.889	3.53982	1.00769	6.90414	6.97238	341.341	4.86714	17.8129	20.9214	771.865	9894429	532195
Urbirrios 2	0	122.2	3.38444	2.6586	7.18679	6.8321	6.60916	100	99.5915	20.4032	2941.94	9889364	530274
Amazonas	2	56.7414	3.44599	1.54888	7.13307	6.86667	180.481	61.5933	64.3689	37.57	127.541	9891338	533009
Tarqui Centro	0	11.8354	3.53192	1.17224	6.88332	6.98854	78.2591	8.77115	21.1335	10.8419	247.291	9894620	531666
Medardo Mora	0	60.6735	3.43663	2.12359	6.85705	7.02236	65.3008	53.71	44.06	27.48	891.094	9894343	528592
Las Cumbres 2	0	62.3766	3.44099	2.14934	7.09912	6.96934	2.41743	98.28	76.63	27.49	1231.71	9892386	530134
Santa Catalina	0	87.9003	3.41132	2.72982	7.1653	6.87077	10.3383	92.19	94.3453	45.3207	1789.55	9890567	531417
4 De Noviembre	5	14.3958	3.49133	1.9935	6.93331	7.00117	98.6438	28.3578	42.8378	25.0367	55.5556	9894172	530693
La Florita	0	11.6762	3.60573	2.15427	6.86516	6.94157	108.884	44.445	39.0522	27.2722	108.573	9894798	533922
Los Bosques	0	27.15	3.56389	2.04143	6.99166	6.88376	50.5391	72.9043	30.9457	16.0543	1281.44	9893375	534873
1 de Diciembre	1	57.7355	3.46647	1.46689	7.11846	6.85498	31.316	79.78	40.85	31.42	495.02	9891601	533985
Barrio 7	0	29.7009	3.57115	1.9441	7.00319	6.85934	64.1534	64.6362	43.7125	20.22	1875.82	9893200	535644
Valle Claro	0	51.2465	3.33665	3.20065	7.009	6.82474	9.33233	100	98.0904	30.5817	691.613	9889683	526241
Urb Coyoacan	0	36.6764	3.50969	2.35424	7.0805	6.87297	18.3919	12.47	9.41	5.6	1062.88	9892486	534284
Los Tamarindos	0	27.5151	3.54874	1.78153	6.97011	6.92271	41.368	17.4633	21.29	18.1167	1108.59	9893675	533609
Urb Terrazas del Conde	1	20.7542	3.43881	2.9616	6.93605	7.00155	4.7976	50	25	3.81	147.14	9893603	528985
Urb Villaventura	0	60.9977	3.36914	2.49844	6.86057	7.01558	51.5333	49.2	44.69	9.155	1492.59	9893766	527089
El Paraiso 2	0	16.5505	3.57644	1.40068	6.89504	6.9466	167.345	6.55444	20.5767	18.8044	661.087	9894504	533499
Los Almendros	0	19.3098	3.59088	2.27847	6.94312	6.89746	17.4877	16.555	15.3375	8.22	856.373	9893911	534957
Urb Millenium	0	20.8382	3.58591	2.3499	6.96188	6.88546	51.9143	36.61	40.2983	23.7467	1181.26	9893697	535148
Urb Mar Azul	0	79.8034	3.35155	2.37816	6.92799	6.98563	1.63066	65.97	46.53	2.78	1129.1	9892691	526742
Urb Maria Colonial	1	7.0936	3.46519	1.96748	6.97583	6.99517	77.8521	94.9533	37.2267	23.3967	294.721	9893600	530154
Ursa	0	20.6531	3.52838	1.05589	6.93305	6.96764	143.554	0.626667	11.96	10.955	637.796	9894135	532135
Riveras Del Rio	0	15.1917	3.47751	2.18395	6.96313	6.99799	88.3104	86.275	53.41	22.04	116.667	9893819	530423
San Antonio	0	59.5747	3.45402	1.89243	7.1312	6.9147	76.2584	53.1915	61.7715	27.2815	613.799	9891911	531942
Cond Barbasquillo	0	65.1725	3.38845	2.32958	6.81984	7.0322	4.71527	17.34	24.66	0	1825.24	9894367	527374
Los Angeles	0	67.7903	3.44179	2.00857	7.14056	6.91355	58.0986	47.3762	63.4685	20.9908	1060.54	9891613	531484
Santa Lucia	1	64.8806	3.44443	1.67565	7.1359	6.87964	155.733	64.5075	55.2625	37.1425	483.029	9891402	532549
El Recreo	0	26.1588	3.53341	1.84839	7.01496	6.90472	80.0177	30.925	31.13	24.0133	1032.08	9893230	533806
Urb Manta Beach	0	62.2589	3.34508	2.62268	6.79129	7.04093	17.1923	8.61	16.34	0	2326.94	9894472	526649
Universidad	0	53.4855	3.43217	2.56118	6.82038	7.033	24.0003	25.0628	29.5652	6.5424	1316.24	9894707	528329
Ciudad Azteca	1	82.413	3.41051	2.5043	7.1699	6.88405	4.13025	61.4205	100	22.942	2164.57	9890498	530828
San Francisco	0	99.3155	3.41337	2.95145	7.14233	6.9037	21.7075	98.5267	100	25.6333	2227.94	9890907	530069
Los Halcones	0	15.9126	3.57422	1.04519	6.87135	6.96204	246.393	15.278	29.366	22.416	786.034	9894778	532977
San Carlos	0	36.2022	3.42892	3.10436	6.91923	7.00449	5.14933	54.6507	32.2426	8.47465	481.603	9893660	528544
San Pedro 2	2	37.5426	3.48506	1.74381	7.08859	6.91863	159.843	52.74	36.05	29.6843	110.562	9892499	532584
Jipijapa	1	79.2651	3.40664	2.70583	7.15528	6.82695	122.573	98.4517	93.1033	33.575	566.548	9890304	532963
26 De Septiembre	3	57.4583	3.45092	1.67246	7.13186	6.88586	134.454	69.2575	60.4662	29.6337	355.596	9891571	532597
Urb Ciudad del Sol	0	58.5961	3.38299	2.63972	6.88175	7.00945	58.2809	2.29895	10.8032	1.24474	1245.69	9893629	527366
Cristo del Consuelo	0	79.3821	3.42223	2.21844	7.15876	6.90729	77.112	47.975	100	33.5975	1900.92	9891117	530880
La Floresta	1	45.6547	3.46937	1.66486	7.11985	6.88507	166.467	49.8779	36.1257	27.6793	126.073	9891911	533107
Santa Clara 2	1	39.2821	3.4771	1.87099	7.11338	6.90463	159.704	48.6867	46.0983	33.8775	53.4518	9892215	532809
10 De Agosto	0	71.8881	3.42088	2.23042	7.15077	6.85442	122.134	65.7786	63.9043	34.64	756.28	9890770	532476
La Gulf	1	39.6665	3.48214	1.61411	7.11235	6.89265	120.023	44.734	25.722	21.178	68.2843	9892213	533296
Villas del BEV Pradera	1	54.2272	3.47655	1.69068	7.10979	6.83219	226.159	6.38864	15.2455	15.7027	1395.02	9891641	534857
Nuevo Manta	1	103.457	3.40309	2.63919	7.16943	6.87683	15.0646	89.6384	100	21.088	2622.91	9890331	530375
Cosace	1	65.0818	3.44145	1.66093	7.13113	6.8396	18.3588	35.93	16.1	12.54	402.416	9891074	533731
Urb San Jose	0	28.5389	3.57795	2.05343	6.98848	6.86728	56.3923	55.094	39.534	12.676	1671.74	9893376	535504
Jocay	1	14.0666	3.50808	1.30486	6.95789	6.97456	173.679	6.68075	15.4395	15.227	198.013	9893889	531602
Barrio Central	3	11.7868	3.58664	0.291839	6.85026	6.96295	214.401	28.4377	32.3569	18.8646	517.294	9894894	533165
La Victoria	1	30.0134	3.53453	1.16226	6.95407	6.94967	66.8625	4.28714	19.7525	11.5871	727.685	9893928	532572
Lomillas de Colorado	0	76.7692	3.40512	2.56825	7.16161	6.83884	22.7414	83.41	89.43	43.32	1054.32	9890259	532336
Urb Villa Real	0	65.8244	3.34717	2.55142	6.8343	7.02328	1.63066	65.97	46.53	2.78	1853.11	9893862	526685
Gonsenvach	0	25.3876	3.55563	1.82122	6.94381	6.93432	25.2605	28.53	17.79	11.96	1043.09	9893990	533367
El Palmar	0	25.0118	3.56173	2.22897	6.97895	6.89931	132.034	14.9666	21.2034	13.0321	1023.92	9893505	534384
Mar y Cielo	0	33.7323	3.59239	2.30694	6.97694	6.8606	21.7571	99.46	31.72	8.87	1916.94	9893456	535904
Algarrobos	1	39.908	3.44716	1.54735	6.79109	7.03891	122.156	3.432	17.914	9.633	1510.87	9895254	529149
La Reyna	0	23.5023	3.53273	1.01624	6.93394	6.96308	225.391	6.41	17.325	20.6467	746.984	9894075	532318
9 de Mayo	0	33.0474	3.53268	2.65066	7.05942	6.85144	24.1547	65.2875	45.715	12.1225	1957.99	9892653	535260
Lazareto	0	16.9697	3.56206	1.08952	6.87664	6.96854	70.3103	10.8421	39.8293	23.1664	1057.58	9894684	532682
Nueva Esperanza	3	67.686	3.4259	2.3987	7.15046	6.87425	68.1639	87.01	95.0498	40.0234	1058.61	9891031	532016
Jaime Chavez G	3	13.1968	3.59217	0.957678	6.86444	6.95244	165.498	17.0938	26.0831	16.9112	366.082	9894778	533515
Ricardo Paredes	0	62.902	3.44852	1.44917	7.13249	6.87555	169.706	56.9533	51.895	32.5333	266.732	9891482	532816
La Pradera	6	47.2271	3.49198	2.06576	7.10147	6.85263	74.2206	28.7704	35.8457	19.82	1139.36	9891974	534575
La Sirena	0	18.9086	3.57941	1.60698	6.90312	6.93908	107.533	39.647	39.276	20.286	601.267	9894392	533642
Urb Manta 2000	0	62.2355	3.39485	2.32921	6.85402	7.0206	18.7842	38.6693	35.5786	13.7936	1463.48	9893984	527495
2 De Agosto	1	51.5736	3.44421	2.05132	7.13706	6.88841	92.3034	83.7184	80.1968	33.6016	558.366	9891431	532261
Colinas de Rocafuerte	0	27.3697	3.54634	1.61284	6.94622	6.94259	67.0768	6.03714	20.4329	12.0648	891.568	9893852	532966
La Nueva Sirena	1	12.8126	3.5935	1.61586	6.88063	6.94162	77.1676	43.624	30.822	24.42	336.646	9894613	533821
Los Cactus	1	22.1302	3.57753	1.92783	6.9672	6.89054	56.9439	41.2018	22.3127	8.95909	1059.64	9893685	534870
Los Esteros Mirador	0	12.9128	3.57684	0.549632	6.85188	6.96993	159.522	19.7733	39.6667	25.3433	830.796	9894911	532813
Uleam Aereopuerto	0	24.2225	3.5875	2.34588	6.96685	6.87838	12.9247	67.55	36.75	11.26	1381.65	9893583	535375
Valle Hermoso	0	31.024	3.6268	2.95283	6.92879	6.84814	37.7039	97.5384	54.3748	24.2928	2508.86	9893731	536709
Aso Empleados Seafman	0	22.8273	3.59741	2.46592	6.94924	6.88436	12.9247	67.55	36.75	11.26	1245.8	9893796	535374
Cdla Rocafuerte	0	32.8573	3.53059	1.61648	6.98702	6.9319	52.6465	8.83882	15.9682	11.4524	637.501	9893548	533085
Pacifico	0	26.9881	3.54366	1.69439	6.96786	6.93021	70.488	1.95429	9.08143	13.63	948.213	9893722	533327
Florestal 1	1	51.1454	3.46553	1.92665	7.12288	6.89674	145.303	66.1863	61.6712	34.4875	151.612	9891920	532746
Villamarina	1	28.345	3.62295	2.87437	6.93139	6.87006	12.2151	82.4977	46.2157	26.5768	1865.26	9893951	536019
Miramar	0	9.84715	3.5991	-0.0904397	6.83532	6.9594	54.3349	45.422	26.722	25.098	153.006	9895084	533551
1 De Mayo	3	55.0058	3.4584	1.51306	7.126	6.87733	188.513	51.238	46.269	25.9	124.787	9891674	533139
Juan Montalvo	1	64.5622	3.43457	1.73166	7.14054	6.86079	163.28	61.6967	65.56	36.0933	369.838	9891103	532821
La Paz	3	27.719	3.50716	1.4846	7.01209	6.94391	148.059	33.3126	26.167	22.0909	123.906	9893350	532268
Almendros	0	33.7179	3.46137	1.05181	6.79414	7.03511	119.369	1.32667	11.8667	6.59	1299.04	9895326	529812
Cristo Rey	0	30.7346	3.51872	1.13735	6.97189	6.95523	66.8385	2.22053	14.1732	10.0174	393.823	9893731	532318
Bella Vista	0	30.5111	3.48744	2.1892	6.95936	6.99464	70.3583	51.5916	50.9837	22.9405	242.756	9893880	530687
Altamira	0	36.292	3.51272	1.90218	7.0555	6.89815	78.42	18.9489	22.5767	13.4607	714.425	9892757	533668
Cordova	0	21.7679	3.46023	0.487063	6.76926	7.03713	71.8559	3.73185	14.6574	6.67815	1384.9	9895691	530237
Quito	0	18.1853	3.51108	0.813859	6.84444	7.01581	143.911	0.195	4.13	9.905	654.138	9895040	530785
Santa Marianita	0	29.0766	3.46768	0.965936	6.79483	7.03336	168.742	2.037	15.313	8.465	1227.48	9895376	530075
Chile	0	19.9744	3.51133	0.866214	6.85983	7.01286	202.487	4.9375	28.0225	21.0575	541.421	9894884	530802
Royal	0	28.7342	3.50376	0.768221	6.85364	7.01849	190.344	1.116	14.368	13.938	611.548	9894943	530554
Murcielago	0	13.4027	3.4319	-0.522775	6.73435	7.04765	10.4204	3.06	9.48	2.14	1817.69	9896002	529838
Centro De Manta	1	20.691	3.49828	0.536173	6.81994	7.02129	79.8198	3.35868	16.245	8.81132	767.597	9895255	530787
San Rafael	0	41.7496	3.48061	1.12298	6.84437	7.02355	146.756	4.35125	19.2537	9.58375	856.922	9894844	529865
Murcielago	0	27.8093	3.44113	1.04302	6.75682	7.04348	16.1677	2.36	8.64	2.625	1639.38	9895730	529761
El Mirador	0	30.9178	3.50486	1.05345	6.87716	7.01138	182.459	6.045	22.4517	12.5267	385.385	9894720	530736
Pochita	0	17.0088	3.52099	1.11152	6.92942	6.97635	125.952	5.57	8.58333	8.54667	410.678	9894227	531755
Ensenadita M9	0	10.0462	3.51088	1.10338	6.88779	7.00298	71.9564	5.8712	20.8924	17.1708	196.895	9894627	531097
La Dolorosa	5	35.5084	3.4914	0.975883	6.85686	7.0194	179.596	3.56357	17.6007	10.5454	621.505	9894857	530261
8 de enero M10	0	8.58812	3.49979	1.44097	6.9161	7.00091	336.666	4.23	30.4633	22.33	33.3333	9894372	530880
Rio Guayas	0	28.4974	3.48384	0.685618	6.81294	7.02771	180.155	3.96	13.3262	7.86125	1003.87	9895294	530352
Santa Monica	3	41.8672	3.46606	1.22086	6.81228	7.03201	181.044	4.05714	20.599	10.1219	1215.86	9895099	529578
8 de Abril	1	35.7951	3.4455	1.27036	6.77901	7.04053	137.472	3.78667	33.9933	22.8133	1554.58	9895390	529458
Libertad	0	15.3235	3.45694	2.44453	6.93767	7.00268	27.8966	27.6657	40.5221	20.8693	133.677	9893836	529596
Pedro Balda C	0	27.8156	3.4173	1.19765	6.74387	7.05125	76.5969	18.3883	19.0417	7.36667	1969.57	9895751	529117
Perpetuo Socorro	0	29.4156	3.42557	0.640254	6.74395	7.04888	59.4013	3.78278	12.7467	5.55111	1858.09	9895808	529435
UmiÃ±a2	0	22.1175	3.39552	1.46136	6.74119	7.05727	17.4284	16.0443	41.3614	5.69857	2119.07	9895607	528242
Santa Martha	13	48.8535	3.46025	1.81769	6.89217	7.01337	128.327	18.0537	27.6817	18.5056	517.08	9894220	529523
Abdon Calderon	3	33.4968	3.44441	2.22741	6.89224	7.01321	115.977	37.1708	42.2908	27.3881	493.525	9894026	529129
El Mediterraneo	0	56.0085	3.40971	2.77203	6.81277	7.0353	11.3979	20.7325	25.7675	1.0975	1692.94	9894555	527699
Elegole	1	32.659	3.5342	2.26812	7.04077	6.87515	21.6489	46.0867	39.9217	14.63	1537.87	9892855	534650
Buena Vista	1	50.729	3.44358	2.24826	6.81586	7.03372	28.4717	17.6783	30.6861	5.38478	1281.29	9894792	528692
Santa Fe	1	42.4912	3.4797	1.62298	6.89074	7.01296	117.196	12.34	29.9277	12.3977	416.585	9894466	530059
Navales	0	47.9568	3.47379	1.29778	6.85429	7.0218	149.111	10.2429	19.8214	13.5586	810.747	9894725	529707
San Juan	1	38.9461	3.35265	3.34967	7.02401	6.83417	8.05459	100	94.4433	31.1345	315.85	9889729	526753
La Fragata	0	48.7409	3.49888	2.52767	7.10004	6.83783	24.2083	28.79	38.88	33.46	1674.87	9891973	535065
Santa Marianita	1	28.9806	3.38374	3.55746	7.02565	6.90264	2.56942	100	85.5163	33.5133	204.776	9891159	527552
24 de Mayo	0	55.7643	3.43171	2.1573	6.87902	7.01596	93.4385	25.6123	38.6231	25.5154	776.356	9894107	528438
5 de Junio	0	10.2538	3.47606	2.27571	6.93335	7.00365	59.4216	83.3812	35.3304	29.0954	72.417	9894022	530192
Los Electricos	0	62.3384	3.42082	2.28163	6.84016	7.0268	40.9838	32.7056	19.1638	2.195	1318.01	9894412	528026
Las Acacias	2	52.6975	3.45558	1.9144	6.8367	7.02741	52.4862	8.74882	17.5159	4.26824	1061.63	9894819	529159
San Jose	1	21.5647	3.5449	1.1815	6.9238	6.9574	218.435	2.70667	14.0722	20.2467	997.93	9894195	532613
1 De Mayo	1	22.6646	3.52756	1.04752	6.92209	6.97402	276.698	0.693333	17.79	16.33	549.594	9894242	531940
Barbasquillo	0	41.5689	3.3754	2.52511	6.76754	7.05065	5.62894	17.4865	30.0106	0.427143	2260.81	9894942	527321
Lomas de Barbasquillo	0	35.0297	3.3992	2.18133	6.76289	7.05214	11.2356	16.51	46.205	1.81125	2086.31	9895153	527682
Cdla. Universitaria	2	38.7396	3.42153	2.41605	6.77871	7.04547	25.8152	12.2555	18.8129	2.13405	1738.64	9895062	528233
Lomas del Porvenir	0	43.1519	3.47707	2.04111	7.07481	6.94584	98.4589	50.9171	42.0043	17.5871	599.287	9892742	531698
Los Geranios	1	77.5821	3.43764	2.34205	7.14169	6.94556	43.3526	49.7848	93.9104	25.0639	1829.51	9891838	530632
San Antonio 2	0	13.8307	3.44131	2.8618	6.98677	6.99019	4.59405	97.0505	76.2016	28.5502	243.331	9893227	529342
Colinas de Jocay	0	22.6601	3.49365	1.84481	6.96753	6.98496	64.1894	33.934	49.9713	24.9873	408.064	9893825	531056
California	1	44.2942	3.45557	2.45372	7.10925	6.96173	44.199	59.0583	62.0396	27.7787	1298.09	9892462	530921
Circunvalacion	1	63.416	3.45118	1.92449	7.13181	6.93348	92.1701	34.2287	67.1674	21.6771	1146.97	9892051	531510
15 De Septiembre	1	9.74713	3.46627	2.16331	6.96672	6.99702	63.2718	96.88	44.3522	25.2178	185.583	9893682	529907
30 de Agosto	0	103.657	3.39713	2.42174	7.17543	6.86359	8.0914	100	100	21.27	2835.64	9890029	530338
Villanueva del Bosque	0	102.694	3.39774	2.47612	7.18157	6.85951	0.0269261	100	86.11	36.11	2445.65	9890081	530900
Palo Santo	0	94.4492	3.41636	2.78597	7.15169	6.90755	43.0302	95.58	100	30.44	2340.7	9890969	530310
20 de Mayo	2	57.5172	3.45728	2.09605	7.11951	6.94491	184.048	70.8462	84.1108	34.0508	1170.31	9892219	531301
Porvenir	1	26.7485	3.4858	1.95766	7.04006	6.95604	85.2066	43.4967	35.2579	19.2027	396.914	9893025	531694
Las Cumbres	1	49.1688	3.45604	2.54286	7.05424	6.97851	34.0261	83.4119	56.8877	31.0503	878.031	9892955	530315
San Pedro 1	0	35.4903	3.49166	1.74934	7.06689	6.92639	121.824	44.6229	32.2329	23.4486	214.955	9892758	532535
Porvenir Alto	0	59.6524	3.45401	2.2664	7.12227	6.95107	75.5161	64.429	75.6235	37.2285	1341.48	9892292	531064
Los Bosques de Urbirrios	0	92.5232	3.41428	2.5626	7.16409	6.89921	54.3178	58.5242	99.75	18.745	2273.7	9890827	530566
Bellavista 2	1	39.6179	3.47778	2.16411	7.01049	6.98263	36.1843	55.3511	56.3918	20.8082	625.017	9893387	530894
Oswaldo Alvarez B	1	25.0332	3.51087	1.325	6.9829	6.95813	145.007	14.7429	26.1129	17.7957	217.808	9893593	532044
Urbirrios	4	79.3245	3.43028	2.08372	7.15072	6.92186	77.688	42.8258	98.7311	30.3931	1771.93	9891446	530927
Miraflores	0	9.66562	3.51037	1.23538	6.91537	6.99224	228.369	7.60625	28.4525	18.1038	129.87	9894336	531237
24 de Septiembre	1	21.1575	3.49388	1.79238	7.00431	6.96613	123.989	19.15	26.982	23.73	149.574	9893394	531497
San Antonio	0	50.9791	3.46834	1.85461	7.11002	6.93378	78.2261	48.2847	47.9211	19.0021	708.016	9892356	531939
5 de Agosto	0	45.3758	3.47701	1.97963	7.04522	6.96546	88.4593	42.0776	45.7962	21.6914	640.827	9893073	531266
Nueva Comunidad Rio Manta	1	17.6943	3.45499	2.26695	6.99525	6.99056	14.861	98.7662	77.3329	40.4038	285.521	9893341	529824
El Paraiso 1	6	17.466	3.56876	1.27389	6.89547	6.95281	164.576	10.0636	28.4964	18.7527	843.424	9894498	533125
La Fae	2	17.9098	3.66646	3.24247	6.79252	6.91582	2.94438	60.8428	34.2617	23.7297	1794.32	9895437	536139
San Agustin	1	28.2726	3.53596	1.52113	6.9986	6.91574	140.125	6.37688	19.6087	11.8006	900.353	9893399	533569
10 De Septiembre	0	68.9219	3.42718	2.07538	7.14739	6.86441	67.0898	78.02	73.6333	34.6033	782.059	9890919	532381
El Chaparral	2	69.5272	3.43748	1.78367	7.14024	6.87244	141.208	65.6243	59.3914	37.1186	582.911	9891215	532525
Lourido	0	34.6373	3.51395	2.32359	7.06694	6.88219	30.36	32.405	19.85	11.93	995.242	9892603	534007
Los Pinos	0	33.8945	3.52208	2.1347	7.06169	6.87157	19.8266	54.32	46.03	10.93	1363.68	9892631	534552
Centenario	0	38.8941	3.50947	1.57398	7.05216	6.90743	60.28	9.16	15.7265	11.618	481.377	9892836	533342
Lorena	0	64.6621	3.43667	1.67203	7.13513	6.84263	88.7301	31.4075	14.13	11.1075	161.079	9891076	533423
Simon Bolivar	0	41.0158	3.48379	1.63261	7.10736	6.89833	124.348	30.5875	26.9725	20.6275	125	9892277	533147
Maria Auxiliadora 2	0	51.3441	3.46729	1.88137	7.12015	6.91754	79.0796	55.8372	61.3744	26.3396	318.933	9892115	532258
Santa Clara 1	1	41.1689	3.48867	1.60137	7.09404	6.90481	159.847	42.3171	38.1571	26.5	123.575	9892385	533068
Nueve De Octubre	0	70.2723	3.42436	2.05644	7.14712	6.85253	92.8867	65.4871	86.5657	37.87	531.584	9890819	532662
Horacio Hidrovo	1	68.6229	3.42404	2.11216	7.14509	6.84369	133.362	89.26	76.1383	37.5217	263.381	9890780	532954
Urb San Mateo	0	41.3924	3.49616	1.97992	7.09561	6.88485	29.9866	2.736	4.13	0.76	542.988	9892364	533770
Santa Elena	2	35.2334	3.49416	1.62	7.07445	6.91411	132.281	38.7156	31.7733	22.4467	85.0031	9892653	532927
Las Orquideas	0	44.4502	3.49153	2.12617	7.10351	6.86578	38.7176	13.4132	13.5123	9.68955	793.604	9892161	534200
Las vegas	0	43.4781	3.46366	2.10187	7.12439	6.90377	70.8479	78.89	82.32	36.66	77.3459	9891940	532462
San Pablo	0	21.8245	3.55662	2.17693	6.96755	6.91549	34.821	20.2238	25.0595	27.26	974.838	9893708	533906
15 De Abril	0	55.388	3.43465	1.76846	7.13795	6.84872	155.177	84.4717	53.0767	33.875	57.8567	9891028	533131
Nazario Cedeso	0	26.8279	3.59771	2.29194	6.95967	6.87327	12.9247	67.55	36.75	11.26	1575.06	9893679	535727
Santa Ana	4	80.2505	3.40569	2.51782	7.1583	6.8318	113.576	74.9527	85.1269	37.8527	774.868	9890196	532704
Ignacio Loyola	0	67.382	3.44774	1.9059	7.13585	6.9142	77.7182	57.8757	69.3443	28.5171	828.904	9891762	531746
Progreso	0	48.7497	3.45331	1.5686	7.12819	6.86748	211.132	81.94	40.3	27.93	0	9891449	533206
La Floreana	1	27.0172	3.55283	2.2376	7.0102	6.87992	45.4064	73.0533	35.7933	17.7633	1441.76	9893189	534793
Altagracia	1	28.5741	3.53483	2.14528	7.02597	6.89146	79.7826	33.1375	31.62	19.4862	1241.45	9893044	534240
Divino Ni	2	24.4996	3.56283	2.1601	7.00632	6.86852	90.4006	66.6769	48.9608	28.7342	1643.45	9893179	535259
Mazato	0	46.0775	3.44429	2.21414	7.13809	6.90109	58.1887	72.5363	80.8713	43.0088	715.378	9891552	531950
Floreana	0	45.4208	3.47642	1.55157	7.11546	6.8808	89.7641	24.4957	16.8443	11.6043	97.549	9891963	533429
Costa Azul	2	38.6685	3.55674	2.26713	7.03205	6.84421	33.3726	98.4459	47.4207	18.413	2242.57	9892891	535834
Belo Horizonte	0	94.6555	3.36539	2.28238	7.17775	6.78259	3.98121	86.53	100	20	1578.79	9889177	532948
Ciudad Jardin	0	102.656	3.34402	2.24804	7.18086	6.75585	4.84664	63.21	100	26.79	2014.05	9888793	533473
Cielito Lindo	1	95.3161	3.37803	2.07937	7.18134	6.8078	13.3859	84.0706	100	22.0781	1703.87	9889468	532180
Si Vivienda	0	122.388	3.38158	2.18074	7.19911	6.83093	2.61912	100	91.0707	30.5086	2957.52	9889347	530623
Terranostra	0	28.7933	3.65404	3.60908	6.88614	6.84725	13.3493	98.007	63.8919	34.7074	2794.36	9894193	537079
Tierra Santa	0	115.473	3.3661	2.45073	7.19443	6.7951	23.7279	99.4748	99.1987	54.4052	2249.11	9889005	531799
outside the neighborhood limits	4
